# Supplementary material for: Participation of the Periosteum, Endosteum, and Hematogenous Marrow in the Early Osseointegration of a Titanium Implant Inserted in Contact with the Hematogenous Marrow
Source: Medicina (Kaunas). 2025 Oct 14;61(10):1841. doi: 10.3390/medicina61101841 (PMC12566049; doi:10.3390/medicina61101841)
Supplement: Supplementary file 1 [file medicina-61-01841-s001.zip]

Archive with 1 entries (1 files):
- medicina-3852162-supplementary.pdf
